# Supplementary material for: Ad26.COV2.S prevents upregulation of SARS-CoV-2 induced pathways of inflammation and thrombosis in hamsters and rhesus macaques
Source: PLoS Pathog. 2022 Apr 8;18(4):e1009990. doi: 10.1371/journal.ppat.1009990 (PMC9020736; doi:10.1371/journal.ppat.1009990)
Supplement: S2 Table — (XLSX) [file ppat.1009990.s012.xlsx]

## Sheet: Type I IFN
Type I interferon response in the lung of SARS2-CoV-2 infected hamsters
Gene	baseMean	log2FoldChange	pvalue	padj	ID
ADAR	872.758	1.81957	6.73e-10	9.47e-09	adar
BST2	1278.54	3.36505	6.74e-29	1.16e-26	bst2
IFI35	272.116	3.12448	5.81e-16	2.04e-14	ifi35
IFIT2	1873.35	6.84121	6.51e-22	5.09e-20	ifit2
IFIT3	1361.36	6.30005	6.92e-23	5.92e-21	ifit3
IFNAR1	834.227	0.422105	0.00151281	0.00522747	ifnar1
IRF7	528.456	5.38876	2.93e-24	2.96e-22	irf7
IRF8	370.888	1.34002	9.64e-05	0.000470574	irf8
IRF9	794.056	2.39867	8.38e-26	1.04e-23	irf9
ISG15	455.846	7.33566	9e-15	2.68e-13	isg15
ISG20	110.352	2.27783	6.43e-07	5.29e-06	isg20
MX2	3488.81	6.46079	2.02e-29	3.72e-27	mx2
OAS2	281.57	3.80844	2.81e-14	7.78e-13	oas2
OAS3	13.6982	4.98804	0.000311415	0.00132253	oas3
PSMB8	723.652	3.11184	7.63e-17	2.95e-15	psmb8
RSAD2	1309.71	6.31418	2.46e-26	3.28e-24	rsad2
SAMHD1	1361.43	3.09194	4.5e-25	4.97e-23	samhd1
STAT1	3534.19	2.51722	7.94e-30	1.58e-27	stat1
STAT2	574.781	2.49741	1.9e-13	4.7e-12	stat2

## Sheet: IFN-γ response
Interferon Gamma response in the lung of SARS-CoV-2 infected hamsters
Name	baseMean	log2FoldChange	pvalue	padj	ID
ACOD1	217.017	2.56119	6.11e-07	5.05e-06	acod1
B2M	8239.92	2.5289	7.33e-45	8.11e-42	b2m
CCL3	20.841	2.80815	0.0048417	0.0141864	ccl3
CCL5	42.0527	2.65544	0.000711274	0.00271533	ccl5
CD44	3306.28	-0.380956	0.00262868	0.00842003	cd44
CIITA	292.871	0.92876	0.00346771	0.0107003	ciita
ICAM1	1743.84	2.09947	1.08e-25	1.32e-23	icam1
IFI30	888.086	1.07421	6.94e-07	5.67e-06	ifi30
IRF7	528.456	5.38876	2.93e-24	2.96e-22	irf7
IRF8	370.888	1.34002	9.64e-05	0.000470574	irf8
IRF9	794.056	2.39867	8.38e-26	1.04e-23	irf9
LGALS9	621.608	2.01192	4.14e-24	4.08e-22	lgals9
OAS2	281.57	3.80844	2.81e-14	7.78e-13	oas2
OAS3	13.6982	4.98804	0.000311415	0.00132253	oas3
PML	786.881	2.72565	2.72e-16	1e-14	pml
PTAFR	200.814	1.64732	6.38e-07	5.25e-06	ptafr
STAT1	3534.19	2.51722	7.94e-30	1.58e-27	stat1
TRIM21	332.494	1.17191	8.3e-07	6.68e-06	trim21
TRIM25	491.002	1.24611	7.79e-10	1.08e-08	trim25
TRIM68	67.1317	-1.7197	8.28e-07	6.67e-06	trim68
VCAM1	511.52	3.45099	1.31e-24	1.38e-22	vcam1
XCL1	10.2122	3.68904	0.00386379	0.0117423	xcl1

## Sheet: Proteins in plasma or serum
Proteins expressed in plasma or serum of SARS-CoV-2 infected hamsters
Gene	baseMean	log2FoldChange	pvalue	padj	ID
ACTG1	3046.07	1.40818	7.52e-17	2.92e-15	Actg1
AGT	69.7642	2.9596	3.44e-05	0.000188381	Agt
ALDOB	14.2429	-2.1901	0.00108627	0.00392437	Aldob
APOA1	12.2599	-3.24527	3.44e-06	2.41e-05	Apoa1
B2M	8239.92	2.5289	7.33e-45	8.11e-42	B2m
C6	123.924	1.86623	0.000139872	0.000654311	C6
CETP	183.09	1.53826	2.96e-05	0.000164478	Cetp
CLU	572.348	0.822805	0.0102782	0.0268695	Clu
CTSZ	779.681	1.07322	9.91e-09	1.14e-07	Ctsz
DPYSL2	2963.99	0.68769	4.4e-06	3e-05	Dpysl2
DUSP2	25.2963	2.33852	0.0155605	0.0380091	Dusp2
EIF6	127.989	0.857884	0.0173948	0.0417194	Eif6
GPRC5A	921.17	1.30405	6.22e-11	1.04e-09	Gprc5a
GSN	6850.28	0.595729	0.00610038	0.0172464	Gsn
HP	707.848	0.860901	0.00188062	0.0063317	Hp
HPX	33.1359	-1.65462	0.000245901	0.00107679	Hpx
HSPA5	6468.27	1.13093	6.95e-09	8.25e-08	Hspa5
LAP3	555.545	1.27152	5.12e-08	5.12e-07	Lap3
LBP	109.326	1.88781	1.33e-05	8.03e-05	Lbp
LGALS3BP	668.361	4.2953	3.19e-25	3.68e-23	Lgals3bp
PLTP	395.725	1.15119	9.28e-06	5.84e-05	Pltp
PSME1	1447.42	1.79028	8.33e-14	2.17e-12	Psme1
RBP4	27.2192	2.53547	0.00442081	0.0131588	Rbp4
RPS19	1093.47	0.336239	0.00849716	0.0228658	Rps19
SAMHD1	1361.43	3.09194	4.5e-25	4.97e-23	Samhd1
SERPING1	1420.11	2.4279	1.46e-28	2.33e-26	Serping1
SOD2	3836.33	2.08232	1.87e-18	8.85e-17	Sod2
TPPP3	1342.08	-1.49474	1.1e-19	6.04e-18	Tppp3
VAT1	559.599	-0.325231	0.00848911	0.0228561	Vat1

## Sheet: Genes in endo. cells
Genes expressed in endothelial cells of SARS-CoV-2 infected hamsters
Gene	baseMean	log2FoldChange	pvalue	padj	ID
ADAR	872.758	1.81957	6.73e-10	9.47e-09	Adar
APOBEC1	170.15	6.44077	8.16e-13	1.82e-11	Apobec1
B2M	8239.92	2.5289	7.33e-45	8.11e-42	B2m
BSG	951.669	0.358214	0.00520527	0.0150933	Bsg
BST2	1278.54	3.36505	6.74e-29	1.16e-26	Bst2
CA4	365.292	2.54776	2.45e-10	3.71e-09	Ca4
CALR	430.305	1.9265	1.16e-13	2.98e-12	Calr
CCRL2	125.122	2.68712	7.46e-10	1.04e-08	Ccrl2
CEBPD	536.909	1.35092	2.25e-05	0.000128282	Cebpd
CMPK2	346.536	4.3207	3.23e-20	1.94e-18	Cmpk2
CXCL10	401.07	5.29964	2.99e-09	3.78e-08	Cxcl10
DAZAP2	215.859	0.852791	0.000123723	0.000585493	Dazap2
DDX58	1110.33	3.5614	2.59e-29	4.66e-27	Ddx58
DDX60	1352.4	5.09941	7.48e-39	4.14e-36	Ddx60
EIF2AK2	1214.71	2.47464	3.56e-23	3.24e-21	Eif2ak2
FBLN5	470.873	1.78613	1.67e-10	2.6e-09	Fbln5
HERC6	1544.53	4.30533	5.85e-32	1.46e-29	Herc6
HSP90B1	8825.51	0.603295	0.000162228	0.000746932	Hsp90b1
IDO1	166.977	8.71936	7.08e-11	1.18e-09	Ido1
IFI35	272.116	3.12448	5.81e-16	2.04e-14	Ifi35
IFIT2	1873.35	6.84121	6.51e-22	5.09e-20	Ifit2
IGFBP4	687.853	1.76066	3.36e-13	8.01e-12	Igfbp4
IL18BP	58.8344	2.70675	3.08e-05	0.000170392	Il18bp
IRF7	528.456	5.38876	2.93e-24	2.96e-22	Irf7
IRF9	794.056	2.39867	8.38e-26	1.04e-23	Irf9
ISG15	455.846	7.33566	9e-15	2.68e-13	Isg15
LAP3	555.545	1.27152	5.12e-08	5.12e-07	Lap3
LCN2	318.182	3.38357	5.87e-19	2.94e-17	Lcn2
LGALS3BP	668.361	4.2953	3.19e-25	3.68e-23	Lgals3bp
LGALS9	621.608	2.01192	4.14e-24	4.08e-22	Lgals9
MBNL2	1842.83	0.577084	0.00164773	0.00563458	Mbnl2
MITD1	194.495	3.55969	1.57e-16	5.88e-15	Mitd1
MX2	3488.81	6.46079	2.02e-29	3.72e-27	Mx2
NMI	950.404	2.31667	2.84e-16	1.04e-14	Nmi
OAS2	281.57	3.80844	2.81e-14	7.78e-13	Oas2
PARP9	724.48	2.8008	1.25e-19	6.81e-18	Parp9
PFKFB3	1117.21	2.66992	1.52e-16	5.73e-15	Pfkfb3
PLA1A	545.681	3.73207	2.73e-26	3.61e-24	Pla1a
PNPLA2	228.6	1.73018	2.67e-06	1.92e-05	Pnpla2
PPA1	568.992	1.11285	2.64e-05	0.000148471	Ppa1
PSMB8	723.652	3.11184	7.63e-17	2.95e-15	Psmb8
PSMB9	212.241	2.55089	6.06e-05	0.000311851	Psmb9
PSME1	1447.42	1.79028	8.33e-14	2.17e-12	Psme1
PSME2	693.945	1.57806	4.83e-08	4.84e-07	Psme2
RNF114	489.278	2.37901	1.31e-17	5.61e-16	Rnf114
RNF19B	471.347	2.11228	2.81e-09	3.57e-08	Rnf19b
RPL23	1372.88	0.380122	0.00358377	0.0110145	Rpl23
RPL30	855.514	0.432084	0.00321057	0.0100025	Rpl30
RPS11	1381.73	0.447734	0.00127144	0.00449783	Rps11
RRAS	97.6435	1.29052	0.000293626	0.00125352	Rras
SERPINB1	871.976	0.938874	0.00341427	0.0105522	Serpinb1
SERPINE1	684.455	3.04203	1.94e-19	1.02e-17	Serpine1
SERPING1	1420.11	2.4279	1.46e-28	2.33e-26	Serping1
SOCS1	25.8956	3.98611	0.000383203	0.00158777	Socs1
SOD2	3836.33	2.08232	1.87e-18	8.85e-17	Sod2
STAT1	3534.19	2.51722	7.94e-30	1.58e-27	Stat1
TAP2	305.852	2.45734	1.14e-12	2.52e-11	Tap2
TAPBP	1829.26	2.21329	7.33e-28	1.12e-25	Tapbp
TIMP1	180.539	4.02339	1.44e-11	2.68e-10	Timp1
TIMP3	4312.96	2.334	5.02e-26	6.59e-24	Timp3
TPPP3	1342.08	-1.49474	1.1e-19	6.04e-18	Tppp3
TSPAN7	1006.93	1.23264	8.76e-09	1.02e-07	Tspan7
TUBB	816.222	0.850155	0.000227481	0.00100523	Tubb
UBE2L6	99.1457	3.39485	3.16e-08	3.28e-07	Ube2l6
VIM	10773.2	0.460899	1.64e-05	9.69e-05	Vim
VWF	1979.89	1.93738	2.03e-20	1.26e-18	Vwf
XDH	3674.51	2.78833	9.23e-27	1.29e-24	Xdh

## Sheet: Proteins in the upper airway
Proteins expressed in the upper airway of COVID-19 infected patients
Gene	baseMean	log2FoldChange	pvalue	padj	ID
CCL3	20.841	2.80815	0.0048417	0.0141864	ccl3
CCL5	42.0527	2.65544	0.000711274	0.00271533	ccl5
CSF1	196.028	1.16228	0.000153394	0.000711123	csf1
CXCL10	401.07	5.29964	2.99e-09	3.78e-08	cxcl10
CXCL11	145.354	7.66444	1.32e-06	1.02e-05	cxcl11
CXCL16	488.995	1.96097	2.08e-11	3.78e-10	cxcl16
CXXC1	368.835	-0.866054	1.2e-09	1.63e-08	cxxc1
IL1RN	204.003	1.3616	0.00269414	0.00858887	il1rn
KITLG	1485.39	0.681229	0.0122948	0.0312341	kitlg
TGFB2	448.517	1.34713	1.04e-08	1.18e-07	tgfb2
TGFB3	194.785	-0.917002	0.000152998	0.000709634	tgfb3
TNFSF10	1458.66	3.11016	3.68e-18	1.65e-16	tnfsf10
TNFSF13B	81.9699	2.33121	6.98e-06	4.54e-05	tnfsf13b
TNFSF14	24.9655	-1.54709	0.0148115	0.0364902	tnfsf14

## Sheet: abundant in_x000a_ viral RNA containi
Genes strongly more abundant in viral RNA containing cells in hamsters
Gene	baseMean	log2FoldChange	pvalue	padj	ID
TST	54.3487	-1.60009	1.83e-05	0.000106411	Tst
RALGDS	290.13	0.672685	0.00809823	0.0219679	Ralgds
RENBP	112.246	0.993535	0.00474966	0.0139751	Renbp
MERTK	461.451	1.03058	5.08e-06	3.4e-05	Mertk
B3GALNT1	154.513	1.29523	2.77e-06	1.98e-05	B3galnt1
ARG1	1240.14	1.35353	0.0188415	0.0446704	Arg1
IL1RN	204.003	1.3616	0.00269414	0.00858887	Il1rn
UPP1	134.163	1.65571	8.48e-05	0.000421132	Upp1
TGM2	2005.55	1.68574	2.34e-15	7.54e-14	Tgm2
SLAMF7	66.7671	1.74874	0.000791548	0.00298498	Slamf7
CTSV	853.001	2.30512	2.74e-17	1.14e-15	Ctsv
ACOD1	217.017	2.56119	6.11e-07	5.05e-06	Acod1
IBSP	39.0843	2.57638	0.000790435	0.00298188	Ibsp
CD86	47.4182	2.63486	2.61e-05	0.000147052	Cd86
CCL5	42.0527	2.65544	0.000711274	0.00271533	Ccl5
IL18BP	58.8344	2.70675	3.08e-05	0.000170392	Il18bp
CCL3	20.841	2.80815	0.0048417	0.0141864	Ccl3
CD274	457.505	2.91801	3.71e-15	1.17e-13	Cd274
SPP1	233.686	5.05695	8.03e-05	0.000401251	Spp1
SLAMF9	46.8779	5.07733	1.09e-05	6.7e-05	Slamf9
CXCL10	401.07	5.29964	2.99e-09	3.78e-08	Cxcl10
RSAD2	1309.71	6.31418	2.46e-26	3.28e-24	Rsad2
